# Supplementary material for: Discovery of Novel 1,2,3-triazole Derivatives as IDO1 Inhibitors
Source: Pharmaceuticals (Basel). 2022 Oct 25;15(11):1316. doi: 10.3390/ph15111316 (PMC9695734; doi:10.3390/ph15111316)
Supplement: Supplementary file 1 [file pharmaceuticals-15-01316-s001.zip]

Archive with 1 entries (1 files):
- pharmaceuticals-1978433-Supplementary Information.pdf
